# Supplementary material for: Mitogenomic Insights into Temperature Adaptation: A Comparative Study of the Subfamily Corydalinae Davis, 1903 (Megaloptera: Corydalidae)
Source: Insects. 2025 Nov 10;16(11):1151. doi: 10.3390/insects16111151 (PMC12653108; doi:10.3390/insects16111151)
Supplement: Supplementary file 1 [file insects-16-01151-s001.zip]

Archive with 9 entries (9 files):
- Figure S1.jpg
- Figure S2.jpg
- Figure S3.jpg
- Figure S4.jpg
- Figure S5.jpg
- Figure S6.jpg
- Figure S7.jpg
- Figure S8.jpg
- Table Supplementary.pdf
